# Supplementary material for: Why Be a Shrub? A Basic Model and Hypotheses for the Adaptive Values of a Common Growth Form
Source: Front Plant Sci. 2016 Jul 26;7:1095. doi: 10.3389/fpls.2016.01095 (PMC4961008; doi:10.3389/fpls.2016.01095)
Supplement: Supplementary file 1 [file DataSheet1.ZIP]

Archive with 29 entries (28 files):
- supplementary material/
- supplementary material/bending_moment.m
- supplementary material/bending_moment_upward.m
- supplementary material/graph 3a'.eps
- supplementary material/graph 3b'.eps
- supplementary material/graph 5.eps
- supplementary material/parameters_trees_shrubs.mat
- supplementary material/rad.m
- supplementary material/shrubarea.m
- supplementary material/shrubarea_n.m
- supplementary material/shrubsproutingarea.m
- supplementary material/shrubvolume.m
- supplementary material/shrubvolume_n.m
- supplementary material/shrub_cambiumarea.m
- supplementary material/shrub_crossection_area.m
- supplementary material/shrub_crossection_area_n.m
- supplementary material/Thumbs.db
- supplementary material/treearea.m
- supplementary material/treearea_n.m
- supplementary material/treesproutingarea.m
- supplementary material/trees_and_shrubs.m
- supplementary material/treevolume.m
- supplementary material/treevolume_n.m
- supplementary material/tree_cambiumarea.m
- supplementary material/tree_crossection_area.m
- supplementary material/tree_crossection_area_n.m
- supplementary material/twigs_shrub.m
- supplementary material/twigs_tree.m
- supplementary material/_README.doc
