# Supplementary material for: Why Be a Shrub? A Basic Model and Hypotheses for the Adaptive Values of a Common Growth Form
Source: Front Plant Sci. 2016 Jul 26;7:1095. doi: 10.3389/fpls.2016.01095 (PMC4961008; doi:10.3389/fpls.2016.01095)
Supplement: Supplementary file 1 [file DataSheet1.ZIP › supplementary material/bending_moment.m]

function Bm = bending_moment(h,v)
% The gravitational bending moment of a tree/shrub stem with
% angle v from the vertical. Length measured in meters, v in radians.
% Branches are neglected. 

% The formula used is: x*force(x) = x*pi*r(x)^2*sp*sin(v) integrated from 0
% to h, where r(x) is the radius given by the file rad.m and x is the
% distance along the stem from the bottom of the stem. 
% sp = specific weight = g*density
% Density is assumed to be 800 kg/m^3. 

% For explanation of parameters, see trees_and_shrubs.m

load('parameters_trees_shrubs.mat')

sp=800*9.81;

Bm = integral(@(x) x.*sp*pi.*(rad(100*x)/100).^2*sin(v),0,h);
