# Supplementary material for: Why Be a Shrub? A Basic Model and Hypotheses for the Adaptive Values of a Common Growth Form
Source: Front Plant Sci. 2016 Jul 26;7:1095. doi: 10.3389/fpls.2016.01095 (PMC4961008; doi:10.3389/fpls.2016.01095)
Supplement: Supplementary file 1 [file DataSheet1.ZIP › supplementary material/bending_moment_upward.m]

function Bm_u = bending_moment_upward(h)
% The gravitational bending moment of a stem which at first has an angle of 20 degrees,
% then turns vertically upwards when it reaches a horizontal distance of one meter
% from the bottom. Length measured in meters. 
% Branches are neglected. 

% The formula used is: x*force(x) = x*pi*r(x)^2*sp*sin(v) integrated from 0
% to h, where r(x) is the radius given by the file rad.m and x is the
% distance along the stem from the bottom of the stem. 

% sp = specific weight = g*density
% Density is assumed to be 800 kg/m^3

% For explanation of parameters, see trees_and_shrubs.m

load('parameters_trees_shrubs.mat')

sp=800*9.81;

if h < 2.92
    Bm_u = integral(@(x) x.*sp*pi.*(rad(100*x)/100).^2*sin(20*2*pi/360),0,h);
else
    Bm_u = integral(@(x) x.*sp*pi.*(rad(100*x)/100).^2*sin(20*2*pi/360),0,2.92) + integral(@(x) 1.00*sp*pi*(rad(100*x)/100).^2,2.92,h);
end
