# Supplementary material for: Why Be a Shrub? A Basic Model and Hypotheses for the Adaptive Values of a Common Growth Form
Source: Front Plant Sci. 2016 Jul 26;7:1095. doi: 10.3389/fpls.2016.01095 (PMC4961008; doi:10.3389/fpls.2016.01095)
Supplement: Supplementary file 1 [file DataSheet1.ZIP › supplementary material/rad.m]

function r = rad(h)
% Gives the basal radius in centimeters of a stem/branch given its length in centimeters. Function from 
% Niklas and Spatz (2004). 
% For explanation of parameters, see trees_and_shrubs.m

load('parameters_trees_shrubs.mat')

r = 100*((0.01*h+k_6)/k_5).^(3/2)/2;
