# Supplementary material for: Why Be a Shrub? A Basic Model and Hypotheses for the Adaptive Values of a Common Growth Form
Source: Front Plant Sci. 2016 Jul 26;7:1095. doi: 10.3389/fpls.2016.01095 (PMC4961008; doi:10.3389/fpls.2016.01095)
Supplement: Supplementary file 1 [file DataSheet1.ZIP › supplementary material/shrubarea_n.m]

function Ar_s = shrubarea_n(h_s,n)
% The above-ground surface area of a young shrub of height h with n stems, in square centimeters
% The relationship between basal radius and length of stems and branches is
% modelled using Niklas and Spatz (2004). See rad.m
% For explanation of parameters, see trees_and_shrubs.m

load('parameters_trees_shrubs.mat')

if rad(h_s)>r_tip
    Ar_s=n*pi*(rad(h_s) + r_tip)*sqrt(h_s^2 + (rad(h_s) - r_tip)^2);
    % Ar_s = starting value for shrub area when basal radius is larger than r_tip, 
    % with no branches, modeling stem as a truncated cone. 
else
    Ar_s=n*2*pi*r_tip*h_s;
    % Ar_s = starting value for shrub area when basal radius is larger than r_tip, 
    % with no branches, modeling stem as a truncated cone. 
end

k=0;
while p^k*h_s > l_min*2/3      %Keep adding branches while the length of the parent stem/branch
                               %is longer than (2/3)*l_min.
    if p^k*h_s < l_min         
        % When a branch is to be added to a stem/branch whose length is less than 
        % l_min, scale the length of the child branch so that it is zero when the length of parent branch 
        % (p^k*h) is (2/3)*l_min and p*l_min when the length of the parent branch (p^k*h) is l_min; that
        % is, the length of the child branch will be 3*p*(p^k*h-2*l_min/3).
        % This is to make the function continuous. 
        if b_b*3*p*(p^k*h_s-2*l_min/3) > r_tip
            Ar_s = Ar_s + n*a_s*(a_s+1)^k * (rad(3*p*(p^k*h_s-2*l_min/3)) + r_tip) * sqrt((3*p*(p^k*h_s-2*l_min/3))^2 + (rad(3*p*(p^k*h_s-2*l_min/3)) - r_tip)^2)*pi;
            % Add the area of the child branches to every parent branch/stem. 
            % If b*(length of child branch) is larger than r_tip, model the child branch as a
            % truncated cone. 
        else
            Ar_s = Ar_s + n*a_s*(a_s+1)^k * 3*p*(p^k*h_s-2*l_min/3)*2*pi*r_tip;
            % Add the area of the child branches to every parent
            % branch/stem. If b*(length of child branch) is smaller than r_tip, 
            % model the child branch as a cylinder. 
        end
    else
        if rad(p^(k+1)*h_s) > r_tip
            Ar_s=Ar_s + n*a_s*(a_s+1)^k * pi*(rad(p^(k+1)*h_s) + r_tip)*sqrt((p^(k+1)*h_s)^2 + (rad(p^(k+1)*h_s) - r_tip)^2);
            % Add the area of the child branches to every parent branch/stem. 
            % If b*(length of child branch) is larger than r_tip, model the child branch as a
            % truncated cone. 
        else
            Ar_s=Ar_s + n*a_s*(a_s+1)^k * 2*pi*p^(k+1)*h_s*r_tip;
            % Add the area of the child branches to every parent
            % branch/stem. If b*(length of child branch) is smaller than r_tip, 
            % model the child branch as a cylinder. 
        end
    end
    k=k+1;
end
%k = the number of generations of branches (not counting the original stem)
