# Supplementary material for: Why Be a Shrub? A Basic Model and Hypotheses for the Adaptive Values of a Common Growth Form
Source: Front Plant Sci. 2016 Jul 26;7:1095. doi: 10.3389/fpls.2016.01095 (PMC4961008; doi:10.3389/fpls.2016.01095)
Supplement: Supplementary file 1 [file DataSheet1.ZIP › supplementary material/shrubsproutingarea.m]

function Ar_s = shrubsproutingarea(h_s,n)
% Sprouting area of a young shrub of height h with n stems; that is, the area of the
% lowest 25% of the stems
% For explanation of parameters, see trees_and_shrubs.m

load('parameters_trees_shrubs.mat')

if b_s*h_s > r_tip
    Ar_s=n*pi*(b_s*h_s + (3*b_s*h_s/4+r_tip/4))*sqrt((h_s/4)^2 + ((b_s*h_s - r_tip)/4)^2);
    % If basal radius is larger than r_tip, model as truncated cones. 
else
    Ar_s=n*2*pi*r_tip*h_s/4;
    % If basal radius is smaller than r_tip, model as cylinders. 
end
