# Supplementary material for: Why Be a Shrub? A Basic Model and Hypotheses for the Adaptive Values of a Common Growth Form
Source: Front Plant Sci. 2016 Jul 26;7:1095. doi: 10.3389/fpls.2016.01095 (PMC4961008; doi:10.3389/fpls.2016.01095)
Supplement: Supplementary file 1 [file DataSheet1.ZIP › supplementary material/shrubvolume.m]

function V_s = shrubvolume(h_s,n)
% The above-ground volume of a young shrub of height h with n stems, in cubic centimeters
% For explanation of parameters, see trees_and_shrubs.m

load('parameters_trees_shrubs.mat')

if b_s*h_s>r_tip
    V_s=n*pi*h_s*((b_s*h_s)^2+b_s*h_s*r_tip+r_tip^2)/3;    
    % V_s = starting value for shrub volume when basal radius is larger than r_tip, 
    % with no branches, modeling stem as a truncated cone. 
else
    V_s=n*pi*h_s*r_tip^2;
    % V_s = starting value for shrub volume when basal radius is smaller than r_tip, 
    % with no branches, modeling stem as a cylinder. 
end

k=0;
while p^k*h_s > l_min*2/3          %Keep adding branches while the length of the parent stem/branch
                                   %is longer than (2/3)*l_min.
    if p^k*h_s < l_min
        % When a branch is to be added to a stem/branch whose length is less than 
        % l_min, scale the length of the child branch so that it is zero when the length of parent branch 
        % (p^k*h) is (2/3)*l_min and p*l_min when the length of the parent branch (p^k*h) is l_min; that
        % is, the length of the child branch will be 3*p*(p^k*h-2*l_min/3).
        % This is to make the function continuous. 
        if b_s*3*p*(p^k*h_s-2*l_min/3) > r_tip
            V_s=V_s + n*a_s*(a_s+1)^k*pi*3*p*(p^k*h_s-2*l_min/3)*((b_s*3*p*(p^k*h_s-2*l_min/3))^2+b_s*3*p*(p^k*h_s-2*l_min/3)*r_tip+r_tip^2)/3;
            % Add the volume of the child branches to every parent branch/stem. 
            % If b*(length of child branch) is larger than r_tip, model the child branch as a
            % truncated cone. 
        else
            V_s = V_s + n*a_s*(a_s+1)^k * 3*p*(p^k*h_s-2*l_min/3)*pi*r_tip^2;
            % Add the volume of the child branches to every parent
            % branch/stem. If b*(length of child branch) is smaller than r_tip, 
            % model the child branch as a cylinder. 
        end
    else
        if p^(k+1)*b_s*h_s > r_tip
            V_s=V_s + n*a_s*(a_s+1)^k*pi*p^(k+1)*h_s*((b_s*p^(k+1)*h_s)^2+b_s*p^(k+1)*h_s*r_tip+r_tip^2)/3;
            % Add the volume of the child branches to every parent branch/stem. 
            % If b*(length of child branch) is larger than r_tip, model the child branch as a
            % truncated cone. 
        else
            V_s=V_s + n*a_s*(a_s+1)^k * p^(k+1)*h_s*pi*r_tip^2;
            % Add the volume of the child branches to every parent
            % branch/stem. If b*(length of child branch) is smaller than r_tip, 
            % model the child branch as a cylinder. 
        end
    end
    k=k+1;
end
%k = the number of generations of branches (not counting the original stem)
