# Supplementary material for: Why Be a Shrub? A Basic Model and Hypotheses for the Adaptive Values of a Common Growth Form
Source: Front Plant Sci. 2016 Jul 26;7:1095. doi: 10.3389/fpls.2016.01095 (PMC4961008; doi:10.3389/fpls.2016.01095)
Supplement: Supplementary file 1 [file DataSheet1.ZIP › supplementary material/treesproutingarea.m]

function A_t = treesproutingarea(h)
% Sprouting area of a young tree of height h; that is, the area of the
% lowest 25% of the stem
% For explanation of parameters, see trees_and_shrubs.m

load('parameters_trees_shrubs.mat')

if b_t*h > r_tip
    A_t=pi*(b_t*h + (3*b_t*h/4+r_tip/4))*sqrt((h/4)^2 + ((b_t*h - r_tip)/4)^2);
    % If basal radius is larger than r_tip, model as truncated cone.
else
    A_t=2*pi*r_tip*h/4;
    % If basal radius is smaller than r_tip, model as cylinder.
end
