# Supplementary material for: Why Be a Shrub? A Basic Model and Hypotheses for the Adaptive Values of a Common Growth Form
Source: Front Plant Sci. 2016 Jul 26;7:1095. doi: 10.3389/fpls.2016.01095 (PMC4961008; doi:10.3389/fpls.2016.01095)
Supplement: Supplementary file 1 [file DataSheet1.ZIP › supplementary material/trees_and_shrubs.m]

% Parameters: 

% a_s = the number of child branches added to previous branches (including the
% tops of the stems) for a shrub
% a_t = the number of child branches added to previous branches (including the
% top of the stem) for a tree
% b_t = the ratio of the basal radius of a stem or branch and its length
% for a tree (used to obtain the radius when we know the length; not used
% when it gives a radius smaller than r_tip)
% b_s = the ratio of the basal radius of a stem or branch and its length
% for shrubs (used to obtain the radius when we know the length; not used
% when it gives a radius smaller than r_tip)
% l_min = the length at which a stem or branch gets child branches whose
% length then grows proportionally with parent stem/branch length (although
% branches first start growing when parent stems/branches are (2/3)*l_min
% and then grow linearly to reach length p*l_min when the parent
% branch/stem has length l_min
% p = the length of a child branch as a proportion of its parent
% branch/stem, for parent branches/stems longer than l_min 
% r_tip = the radius of the outermost tip of a stem or branch
% g_s = the ratio of the growth rate of a shrub and that of a tree
% h_tot = the maximal height of a tree (for our comparison purposes)
% k_5 and k_6 are parameters from Niklas and Spatz (2004), for use in the
% functions treevolume_n, shrubvolume_n, etc, as well as the bending moment
% files


%% Generating heights for trees and for shrubs with 3, 5, and 7 stems for various volumes

load('parameters_trees_shrubs.mat')

v_tot=500; %maximum volume
v = 1:v_tot;
h_t = zeros(1,v_tot);
h_s_3=zeros(1,v_tot);
h_s_5=zeros(1,v_tot);
h_s_7=zeros(1,v_tot);
h_s_10=zeros(1,v_tot);

% Solving the equation treevolume(x) = v to obtain heights corresponding to
% the volume vector
for k=1:v_tot
    h_t(k) = fzero(@(x)(treevolume(x)-v(k)),10);
end

% Solving the equation shrubvolume(x,s) = v for various volumes and number
% of stems s, with shrub height x as unknown. 
for k=1:v_tot
    h_s_3(k) = fzero(@(x)(shrubvolume(x,3) - g_b*v(k)),10);
end

for k=1:v_tot
    h_s_5(k) = fzero(@(x)(shrubvolume(x,5) - g_b*v(k)),10);
end

for k=1:v_tot
    h_s_7(k) = fzero(@(x)(shrubvolume(x,7) - g_b*v(k)),10);
end

for k=1:v_tot
    h_s_10(k) = fzero(@(x)(shrubvolume(x,10) - g_b*v(k)),10);
end


%% Comparison of heights for trees and shrubs with the same above-ground woody volume
% looking at shrubs with 3, 5, and 7 stems
%this is Figure 3a

hold on
plot(v,h_t,'k',v,h_s_3,'g',v,h_s_5,'r',v,h_s_7,'b','LineWidth',3)
hleg1 = legend('tree','3-stem shrub','5-stem shrub','7-stem shrub');
set(hleg1,'Location','NorthWest')
set(gca,'FontSize',22)
title('(a)')
xlabel('Volume (cm^3)','FontSize',22)
ylabel('Height of tree or shrub (cm)','FontSize',22)
hold off


%% Comparison of cross-sectional area at stem base for trees and shrubs with the same above-ground woody volume
% looking at shrubs with 3, 5, and 7 stems
%this is Figure 3b

cr_t=zeros(1,v_tot);
cr_s_3=zeros(1,v_tot);
cr_s_5=zeros(1,v_tot);
cr_s_7=zeros(1,v_tot);
cr_s_10=zeros(1,v_tot);

for j=1:v_tot
    cr_t(j)=tree_crossection_area(h_t(j));
end

for j=1:v_tot
    cr_s_3(j)=shrub_crossection_area(h_s_3(j),3);
end

for j=1:v_tot
    cr_s_5(j)=shrub_crossection_area(h_s_5(j),5);
end

for j=1:v_tot
    cr_s_7(j)=shrub_crossection_area(h_s_7(j),7);
end

hold on
plot(v,cr_s_7,'b',v,cr_s_5,'r',v,cr_s_3,'g',v,cr_t,'k','LineWidth',3)
axis([0 500 0 10])
set(gca,'FontSize',22)
hleg1 = legend('7-stem shrub','5-stem shrub','3-stem shrub','tree');
set(hleg1,'Location','NorthWest')
title('(b)')
xlabel('Volume (cm^3)','FontSize',22)
ylabel('Total cross-sectional area at stem base(s) (cm^2)','FontSize',22)
hold off

%% Comparison of total bark area for trees and shrubs with the same above-ground woody volume
% looking at shrubs with 3, 5, and 7 stems
%this is Figure 3c

at=zeros(1,v_tot);
as3=zeros(1,v_tot);
as5=zeros(1,v_tot);
as7=zeros(1,v_tot);
as10=zeros(1,v_tot);

for k=1:v_tot
    at(k)=treearea(h_t(k));
end

for k=1:v_tot
    as3(k)=shrubarea(h_s_3(k),3);
end

for k=1:v_tot
    as5(k)=shrubarea(h_s_5(k),5);
end

for k=1:v_tot
    as7(k)=shrubarea(h_s_7(k),7);
end

for k=1:v_tot
    as10(k)=shrubarea(h_s_10(k),10);
end

hold on
plot(v,as7,'b',v,as5,'r',v,as3,'g',v,at,'k','LineWidth',3)
axis([0 500 0 4000])
set(gca,'FontSize',22)
hleg1 = legend('7-stem shrub','5-stem shrub','3-stem shrub','tree');
set(hleg1,'Location','NorthWest')
title('(c)')
xlabel('Volume (cm^3)','FontSize',22)
ylabel('Bark (epidermis) area of tree or shrub (cm^2)','FontSize',22)
hold off

%% Comparison of total cambium area for trees and shrubs with the same above-ground woody volume
% looking at shrubs with 3, 5, and 7 stems
%this is very similar to Figure 3c

ct=zeros(1,v_tot);
cs3=zeros(1,v_tot);
cs5=zeros(1,v_tot);
cs7=zeros(1,v_tot);

for k=1:v_tot
    ct(k)=tree_cambiumarea(h_t(k));
end

for k=1:v_tot
    cs3(k)=shrub_cambiumarea(h_s_3(k),3);
end

for k=1:v_tot
    cs5(k)=shrub_cambiumarea(h_s_5(k),5);
end

for k=1:v_tot
    cs7(k)=shrub_cambiumarea(h_s_7(k),7);
end

hold on
plot(v,cs7,v,cs5,v,cs3,v,ct)
set(gca,'FontSize',22)
hleg1 = legend('7-stem shrub','5-stem shrub','3-stem shrub','tree');
set(hleg1,'Location','NorthWest')
%title('Cambium area of tree and shrubs with the same above-ground volume','FontSize',18)
xlabel('Volume (cm^3)','FontSize',22)
ylabel('Cambium area of tree or shrub (cm^2)','FontSize',22)
hold off

%% Comparison of sprouting area for trees and shrubs with the same above-ground woody volume
% looking at shrubs with 3, 5, and 7 stems
%this is very similar to Figure 3c

st=zeros(1,v_tot);
ss3=zeros(1,v_tot);
ss5=zeros(1,v_tot);
ss7=zeros(1,v_tot);

for k=1:v_tot
    st(k)=treesproutingarea(h_t(k));
end

for k=1:v_tot
    ss3(k)=shrubsproutingarea(h_s_3(k),3);
end

for k=1:v_tot
    ss5(k)=shrubsproutingarea(h_s_5(k),5);
end

for k=1:v_tot
    ss7(k)=shrubsproutingarea(h_s_7(k),7);
end

hold on
plot(v,ss7,v,ss5,v,ss3,v,st)
set(gca,'FontSize',22)
hleg1 = legend('7-stem shrub','5-stem shrub','3-stem shrub','tree');
set(hleg1,'Location','NorthWest')
%title('Sprouting area of tree and shrubs with the same above-ground volume','FontSize',18)
xlabel('Volume (cm^3)','FontSize',22)
ylabel('Area of lower 25% of stems of tree or shrub (cm^2)','FontSize',22)
hold off

%% Comparison of number of twigs for trees and shrubs with the same above-ground woody volume
% looking at shrubs with 3, 5, and 7 stems
% this is Figure 3d

k_t=zeros(1,v_tot);
k_s_3=zeros(1,v_tot);
k_s_5=zeros(1,v_tot);
k_s_7=zeros(1,v_tot);
k_s_10=zeros(1,v_tot);

for j=1:v_tot
    k_t(j)=twigs_tree(h_t(j));
end

for j=1:v_tot
    k_s_3(j)=twigs_shrub(h_s_3(j),3);
end

for j=1:v_tot
    k_s_5(j)=twigs_shrub(h_s_5(j),5);
end

for j=1:v_tot
    k_s_7(j)=twigs_shrub(h_s_7(j),7);
end

hold on
plot(v,k_s_7,'b',v,k_s_5,'r',v,k_s_3,'g',v,k_t,'k','LineWidth',3)
axis([0 500 0 200])
set(gca,'FontSize',22)
hleg1 = legend('7-stem shrub','5-stem shrub','3-stem shrub','tree');
set(hleg1,'Location','NorthWest')
title('(d)')
xlabel('Volume (cm^3)','FontSize',22)
ylabel('Number of twigs','FontSize',22)
hold off

%% bending moment as a function of stem length, of a straight stem leaning at different angles, 
% as well as a stem that first leans and then rises up
% this is Figure 4

h = 1:1500;
bm_15=zeros(1,1500);
bm_30=zeros(1,1500);
bm_45=zeros(1,1500);
bm_up=zeros(1,1500);

for j=1:1500
    bm_15(j)=bending_moment(h(j)/100,15*2*pi/360);
end

for j=1:1500
    bm_30(j)=bending_moment(h(j)/100,30*2*pi/360);
end

for j=1:1500
    bm_45(j)=bending_moment(h(j)/100,45*2*pi/360);
end

for j=1:1500
    bm_up(j)=bending_moment_upward(h(j)/100);
end

hold on
plot(h/100,bm_45,'b',h/100,bm_30,'r',h/100,bm_15,'g',h/100,bm_up,'k','LineWidth',3)
hleg1 = legend('45\circ angle','30\circ angle','15\circ angle','uprising stem');
set(hleg1,'Location','NorthWest')
set(gca,'FontSize',22)
xlabel('Length of woody plant stem (m)','FontSize',22)
ylabel('Bending moment (Nm)','FontSize',22)
hold off

%% Generating heights for trees and for shrubs with 3, 5, and 7 stems for various volumes 
% with the Niklas-Spatz tapering function

load('parameters_trees_shrubs.mat')

v_tot=500;
v = 1:v_tot;
h_t_n = zeros(1,v_tot);
h_s_3_n=zeros(1,v_tot);
h_s_5_n=zeros(1,v_tot);
h_s_7_n=zeros(1,v_tot);
h_s_10_n=zeros(1,v_tot);

% Solving the equation treevolume(x) = v to obtain heights corresponding to
% the volume vector
for k=1:v_tot
    h_t_n(k) = fzero(@(x)(treevolume_n(x)-v(k)),10);
end

% Solving the equation shrubvolume(x,s) = v for various volumes and number
% of stems s, with shrub height x as unknown. 
for k=1:v_tot
    h_s_3_n(k) = fzero(@(x)(shrubvolume_n(x,3) - g_b*v(k)),10);
end

for k=1:v_tot
    h_s_5_n(k) = fzero(@(x)(shrubvolume_n(x,5) - g_b*v(k)),10);
end

for k=1:v_tot
    h_s_7_n(k) = fzero(@(x)(shrubvolume_n(x,7) - g_b*v(k)),10);
end

for k=1:v_tot
    h_s_10_n(k) = fzero(@(x)(shrubvolume_n(x,10) - g_b*v(k)),10);
end


%% Comparison of height for trees and shrubs with the same above-ground woody volume, 
% with the Niklas-Spatz tapering function
% looking at shrubs with 3, 5, and 7 stems
% this is graph 3a'

hold on
plot(v,h_t_n,v,h_s_3_n,v,h_s_5_n,v,h_s_7_n,'LineWidth',3)
hleg1 = legend('tree','3-stem shrub','5-stem shrub','7-stem shrub');
set(hleg1,'Location','NorthWest')
set(gca,'FontSize',22)
title('Height comparison with Niklas-Spatz taper function (cf Figure 3a)','FontSize',18)
xlabel('Volume (cm^3)','FontSize',22)
ylabel('Height of tree or shrub (cm)','FontSize',22)
hold off


%% Comparison of cross-sectional area at base for trees and shrubs with the same above-ground woody volume
% with the Niklas-Spatz tapering function
% looking at shrubs with 3, 5, and 7 stems
% this is graph 3b'

cr_t_n=zeros(1,v_tot);
cr_s_3_n=zeros(1,v_tot);
cr_s_5_n=zeros(1,v_tot);
cr_s_7_n=zeros(1,v_tot);
cr_s_10_n=zeros(1,v_tot);

for j=1:v_tot
    cr_t_n(j)=tree_crossection_area(h_t_n(j));
end

for j=1:v_tot
    cr_s_3_n(j)=shrub_crossection_area(h_s_3_n(j),3);
end

for j=1:v_tot
    cr_s_5_n(j)=shrub_crossection_area(h_s_5_n(j),5);
end

for j=1:v_tot
    cr_s_7_n(j)=shrub_crossection_area(h_s_7_n(j),7);
end

hold on
plot(v,cr_t_n,v,cr_s_3_n,v,cr_s_5_n,v,cr_s_7_n,'LineWidth',3)
hleg1 = legend('7-stem shrub','5-stem shrub','3-stem shrub','tree');
set(hleg1,'Location','NorthWest')
set(gca,'FontSize',22)
title('Cross-sectional area comparison with Niklas-Spatz taper function (cf Fig. 3b)','FontSize',18)
xlabel('Volume (cm^3)','FontSize',22)
ylabel('Total cross-sectional area at stem base(s) (cm^2)','FontSize',22)
hold off

%% Comparison of the quotient between the cross-sectional basal area of a shrub with five stems and a tree, 
% for two taper functions:
% a simple proportional relationship between basal radius and stem length,
% and the Niklas-Spatz relationship. 
% This helps compare the two taper functions further. 
% This is graph 5.

quo_p = cr_s_5./cr_t;
quo_n = cr_s_5_n./cr_t_n;

hold on
plot(v,quo_p,v,quo_n,'LineWidth',3)
hleg1 = legend('proportional taper function','Niklas-Spatz taper function');
set(hleg1,'Location','NorthWest')
set(gca,'FontSize',22)
title('Comparing relative advantage for shrubs with different taper functions','FontSize',18)
xlabel('Volume (cm^3)','FontSize',22)
ylabel('Quotient of cross-section for 5-stem shrub and tree','FontSize',22)
hold off
