# Supplementary material for: Why Be a Shrub? A Basic Model and Hypotheses for the Adaptive Values of a Common Growth Form
Source: Front Plant Sci. 2016 Jul 26;7:1095. doi: 10.3389/fpls.2016.01095 (PMC4961008; doi:10.3389/fpls.2016.01095)
Supplement: Supplementary file 1 [file DataSheet1.ZIP › supplementary material/tree_cambiumarea.m]

function A_t = tree_cambiumarea(h)
% The cambium area of a young tree of height h, in square centimeters,
% where the cambium is assumed to lie 0.5 millimeters under the surface. 
% For explanation of parameters, see trees_and_shrubs.m

load('parameters_trees_shrubs.mat')

if b_t*h>r_tip
    A_t=pi*(b_t*h-0.05 + r_tip-0.05)*sqrt(h^2 + (b_t*h - r_tip)^2);
    % A_t = starting value for cambium area when basal radius is larger than r_tip, 
    % with no branches, modeling stem as a truncated cone. 
else
    A_t=2*pi*(r_tip-0.05)*h;
    % A_t = starting value for cambium area when basal radius is smaller than r_tip, 
    % with no branches, modeling stem as a cylinder. 
end

k=0;
while p^k*h > l_min*2/3         %Keep adding branches while the length of the parent stem/branch
                                %is longer than (2/3)*l_min.
    if p^k*h < l_min         
        % When a branch is to be added to a stem/branch whose length is less than 
        % l_min, scale the length of the child branch so that it is zero when the length of parent branch 
        % (p^k*h) is (2/3)*l_min and p*l_min when the length of the parent branch (p^k*h) is l_min; that
        % is, the length of the child branch will be 3*p*(p^k*h-2*l_min/3).
        % This is to make the function continuous. 
        if b_t*3*p*(p^k*h-2*l_min/3) > r_tip
            A_t = A_t + a_t*(a_t+1)^k * (3*p*(p^k*h-2*l_min/3)*b_t-0.05 + r_tip-0.05) * sqrt((3*p*(p^k*h-2*l_min/3))^2 + (3*p*(p^k*h-2*l_min/3)*b_t*r_tip - r_tip)^2)*pi;
            % Add the area of the child branches to every parent branch/stem. 
            % If b*(length of child branch) is larger than r_tip, model the child branch as a
            % truncated cone. 
        else
            A_t = A_t + a_t*(a_t+1)^k * 3*p*(p^k*h-2*l_min/3)*2*pi*(r_tip-0.05);
            % Add the area of the child branches to every parent
            % branch/stem. If b*(length of child branch) is smaller than r_tip, 
            % model the child branch as a cylinder. 
        end
    else
        if p^(k+1)*b_t*h > r_tip
            A_t=A_t + a_t*(a_t+1)^k * pi*(p^(k+1)*b_t*h-0.05 + r_tip-0.05)*sqrt((p^(k+1)*h)^2 + (p^(k+1)*b_t*h - r_tip)^2);
            % Add the area of the child branches to every parent branch/stem. 
            % If b*(length of child branch) is larger than r_tip, model the child branch as a
            % truncated cone. 
        else
            A_t=A_t + a_t*(a_t+1)^k * 2*pi*p^(k+1)*h*(r_tip-0.05);
            % Add the area of the child branches to every parent
            % branch/stem. If b*(length of child branch) is smaller than r_tip, 
            % model the child branch as a cylinder. 
        end
    end
    k=k+1;
end
%k = the number of generations of branches (not counting the original stem)
