# Supplementary material for: Why Be a Shrub? A Basic Model and Hypotheses for the Adaptive Values of a Common Growth Form
Source: Front Plant Sci. 2016 Jul 26;7:1095. doi: 10.3389/fpls.2016.01095 (PMC4961008; doi:10.3389/fpls.2016.01095)
Supplement: Supplementary file 1 [file DataSheet1.ZIP › supplementary material/tree_crossection_area_n.m]

function A_t = tree_crossection_area(h)
% The cross-sectional area of the base of the stem of a young tree of height h, 
% in square centimeters
% For explanation of parameters, see trees_and_shrubs.m

load('parameters_trees_shrubs.mat')

if rad(h_s)>r_tip
    A_t=pi*(rad(h_s))^2;
    % modeling stem as a truncated cone
else
    A_t=pi*(r_tip)^2;
    % modeling stem as a cylinder
end
