# Supplementary material for: Why Be a Shrub? A Basic Model and Hypotheses for the Adaptive Values of a Common Growth Form
Source: Front Plant Sci. 2016 Jul 26;7:1095. doi: 10.3389/fpls.2016.01095 (PMC4961008; doi:10.3389/fpls.2016.01095)
Supplement: Supplementary file 1 [file DataSheet1.ZIP › supplementary material/twigs_shrub.m]

function T_s = twigs_shrub(h_s,n)
% The number of twigs of a young shrub of height h and n stems. 
% For explanation of parameters, see trees_and_shrubs.m

load('parameters_trees_shrubs.mat')

k=0;
while p^(k)*h_s > l_min*2/3      %Keep adding branches while the length of the parent stem/branch
                                 %is longer than (2/3)*l_min.
    k=k+1;
end
T_s=n*a_s*(a_s+1)^(k-1);
% Here we add upp all the branches of the outermost generation, i e the
% twigs. 
% k = the number of generations of branches (not counting the original stem)
